# Supplementary material for: The Separation of Chlorobenzene Compounds from Environmental Water Using a Magnetic Molecularly Imprinted Chitosan Membrane
Source: Polymers (Basel). 2022 Aug 8;14(15):3221. doi: 10.3390/polym14153221 (PMC9371115; doi:10.3390/polym14153221)
Supplement: Supplementary file 1 [file polymers-14-03221-s001.zip]

Archive with 1 entries (1 files):
- polymers-1793432-supplementary.pdf
